# Supplementary material for: Research on Mechanical Properties and Sensitivity of a Novel Modified Double-Base Rocket Propellant Plasticized by Bu-NENA
Source: Materials (Basel). 2022 Sep 14;15(18):6374. doi: 10.3390/ma15186374 (PMC9504536; doi:10.3390/ma15186374)
Supplement: Supplementary file 1 [file materials-15-06374-s001.zip]

Archive with 1 entries (1 files):
- materials-1872118-supplementary.pdf
